# Supplementary material for: rNMPID: a database for riboNucleoside MonoPhosphates in DNA
Source: Bioinform Adv. 2024 May 8;4(1):vbae063. doi: 10.1093/bioadv/vbae063 (PMC11088741; doi:10.1093/bioadv/vbae063)
Supplement: vbae063_Supplementary_Data [file vbae063_supplementary_data.zip]

Archive with 2 entries (2 files):
- Supplementary_fig_3_26_24 FS.pptx
- supplementary_table_20240311 FS 3_26_24.docx
